# Supplementary material for: Improvement of Metal-Doped β-TCP Scaffolds for Active Bone Substitutes via Ultra-Short Laser Structuring
Source: Bioengineering (Basel). 2023 Dec 6;10(12):1392. doi: 10.3390/bioengineering10121392 (PMC10741177; doi:10.3390/bioengineering10121392)
Supplement: Supplementary file 1 [file bioengineering-10-01392-s001.zip]

Archive with 1 entries (1 files):
- bioengineering-2616712-supplementary.pdf
